# Supplementary material for: Study on the Voltage Reference Noise at Sub-Millihertz Frequencies for Developing an Ultra-Stable Temperature Measurement Subsystem
Source: Sensors (Basel). 2023 May 10;23(10):4611. doi: 10.3390/s23104611 (PMC10221231; doi:10.3390/s23104611)
Supplement: Supplementary file 1 [file sensors-23-04611-s001.zip]

Archive with 1 entries (1 files):
- sensors-2296695-supplementary.pdf
